# Supplementary material for: Two new genera of metalmark butterflies of North and Central America (Lepidoptera, Riodinidae)
Source: Zookeys. 2018 Jan 16;(729):61–85. doi: 10.3897/zookeys.729.20179 (PMC5799793; doi:10.3897/zookeys.729.20179)
Supplement: XML Treatment for Plesioarida [file zookeys.729.20179-treatment1.xml]

<!DOCTYPE tp:taxon-treatment
  PUBLIC "-//TaxonX//DTD Taxonomic Treatment Publishing DTD v0 20100105//EN" "tax-treatment-NSO.dtd">
<tp:taxon-treatment xmlns:tp="http://www.plazi.org/taxpub"><tp:treatment-meta><kwd-group><label>Taxon classification</label><kwd><named-content xmlns:xlink="http://www.w3.org/1999/xlink" content-type="kingdom">Animalia</named-content></kwd><kwd><named-content xmlns:xlink="http://www.w3.org/1999/xlink" content-type="order">Lepidoptera</named-content></kwd><kwd><named-content xmlns:xlink="http://www.w3.org/1999/xlink" content-type="family">Riodinidae</named-content></kwd></kwd-group><mixed-citation publication-type="journal"><person-group><name><surname>Trujano-Ortega</surname><given-names>Marysol</given-names></name><name><surname>García-Vázquez</surname><given-names>Uri Omar</given-names></name><name><surname>Callaghan</surname><given-names>Curtis J.</given-names></name><name><surname>Ávalos-Hernández</surname><given-names>Omar</given-names></name><name><surname>Luis-Martínez</surname><given-names>Moisés Armando</given-names></name><name><surname>Llorente-Bousquets</surname><given-names>Jorge Enrique</given-names></name></person-group><article-title>Two new genera of metalmark butterflies of North and Central America (<tp:taxon-name><tp:taxon-name-part taxon-name-part-type="order">Lepidoptera</tp:taxon-name-part></tp:taxon-name>, <tp:taxon-name><tp:taxon-name-part taxon-name-part-type="family">Riodinidae</tp:taxon-name-part></tp:taxon-name>)</article-title><source>Zookeys</source><day>16</day><month>1</month><year>2018</year><volume>2018</volume><issue>729</issue><fpage>61</fpage><lpage>85</lpage><pub-id pub-id-type="doi">10.3897/zookeys.729.20179</pub-id></mixed-citation></tp:treatment-meta><tp:nomenclature><tp:taxon-name>
              <tp:taxon-name-part taxon-name-part-type="genus" reg="Plesioarida">Plesioarida</tp:taxon-name-part>
              <object-id xmlns:xlink="http://www.w3.org/1999/xlink" content-type="zoobank" xlink:type="simple">http://zoobank.org/627AB6DD-9174-4175-A5AB-B6B34E586540</object-id>
            </tp:taxon-name><tp:taxon-authority>Trujano-Ortega &amp; García-Vázquez</tp:taxon-authority><tp:taxon-status xmlns:xlink="http://www.w3.org/1999/xlink" xlink:type="simple">gen. n.</tp:taxon-status><xref ref-type="fig" rid="F2">Figs 2</xref><xref ref-type="fig" rid="F3">, 3</xref><xref ref-type="fig" rid="F4">, 4</xref><xref ref-type="fig" rid="F5">, 5</xref><xref ref-type="fig" rid="F6">, 6</xref></tp:nomenclature><tp:treatment-sec sec-type="type species" id="SECID0EDUAG"><title>Type species.</title><p>
              <italic><tp:taxon-name><tp:taxon-name-part taxon-name-part-type="genus" reg="Apodemia">Apodemia</tp:taxon-name-part> <tp:taxon-name-part taxon-name-part-type="species" reg="walkeri">walkeri</tp:taxon-name-part></tp:taxon-name></italic> Godman &amp; Salvin, 1886 by present designation.</p></tp:treatment-sec><tp:treatment-sec sec-type="diagnosis" id="SECID0EUUAG"><title>Diagnosis.</title><p>The species of this new genus can be distinguished from other <tp:taxon-name><tp:taxon-name-part taxon-name-part-type="family">Riodinidae</tp:taxon-name-part></tp:taxon-name> by a combination of characters (Table <xref ref-type="table" rid="T2">2</xref>). Labial palpi are long, slender, pointed apically and projected forward and upward, the second segment is a little more than twice the length of the third segment, the third segment is barely visible from dorsal view (Fig. <xref ref-type="fig" rid="F2">2</xref>). Radial veins originate near the end of the discal cell, costal vein runs parallel to Sc+R1; these veins get close but never fuse together. Vein R4 reaches wing margin at the apex (Fig. <xref ref-type="fig" rid="F3">3</xref>). Prothoracic legs of males are slender and trochanter inserts at the middle of the coxa; tibia is as wide as <italic>tarsus</italic> and smaller than the length of the femur plus the trochanter. Most of the species present two tarsomeres, the second tarsomere is oval-shaped and the apex pointed, except <italic><tp:taxon-name><tp:taxon-name-part taxon-name-part-type="genus" reg="Plesioarida">P.</tp:taxon-name-part> <tp:taxon-name-part taxon-name-part-type="species" reg="hypoglauca">hypoglauca</tp:taxon-name-part></tp:taxon-name></italic> comb. n. which has three tarsomeres with the last one oval-shaped (Fig. <xref ref-type="fig" rid="F4">4</xref>). Tegumen of male genitalia is typically oval-shaped, narrow and slightly sclerotized, posterior half is a hyaline area that <xref ref-type="bibr" rid="B22">Hall (1999)</xref> named ‘windows’ through which the subescafium can be observed; the uncus is rounded and with setae in the posterior margin. The vinculum is a narrow band not covering the whole margin of the tegumen, is mostly straight and convex toward the saccus, a little hump-shaped in the mid region. Valvae are bifurcated, the dorsal process is conical, elongated, and with a sharp <!--PageBreak-->end projected forward and exceeding the posterior margin of the uncus, the ventral process is shorter and blunt with many setae. Aedeagus is long and sigmoid, wider in the anterior edge, slender and pointed on the posterior edge, where it opens dorsally. Cornuti are a series of wide, strongly sclerotized spines that originate from individual bulbs (Fig. <xref ref-type="fig" rid="F5">5</xref>).</p><fig id="F2" position="float" orientation="portrait"><label>Figure 2.</label><caption><p>Left male palpus of <italic><tp:taxon-name><tp:taxon-name-part taxon-name-part-type="genus" reg="Apodemia">Apodemia</tp:taxon-name-part></tp:taxon-name></italic>, <italic><tp:taxon-name><tp:taxon-name-part taxon-name-part-type="genus" reg="Plesioarida">Plesioarida</tp:taxon-name-part></tp:taxon-name></italic>, and <italic><tp:taxon-name><tp:taxon-name-part taxon-name-part-type="genus" reg="Neoapodemia">Neoapodemia</tp:taxon-name-part></tp:taxon-name></italic>.</p></caption><graphic xmlns:xlink="http://www.w3.org/1999/xlink" xlink:href="zookeys-729-061-g002.jpg" position="float" orientation="portrait" xlink:type="simple" id="oo_179059.jpg"/></fig><fig id="F3" position="float" orientation="portrait"><label>Figure 3.</label><caption><p>Wing venation of <italic><tp:taxon-name><tp:taxon-name-part taxon-name-part-type="genus" reg="Apodemia">Apodemia</tp:taxon-name-part></tp:taxon-name></italic>, <italic><tp:taxon-name><tp:taxon-name-part taxon-name-part-type="genus" reg="Plesioarida">Plesioarida</tp:taxon-name-part></tp:taxon-name></italic>, and <italic><tp:taxon-name><tp:taxon-name-part taxon-name-part-type="genus" reg="Neoapodemia">Neoapodemia</tp:taxon-name-part></tp:taxon-name></italic>. Upper, forewing; lower, hind wing. Vein abbreviations (black lettering): <bold>Sc</bold> subcostal, <bold>R</bold> radial, <bold>M</bold> median, <bold>Cu</bold> cubital, <bold>A</bold> anal. Scale bars: 3 mm.</p></caption><graphic xmlns:xlink="http://www.w3.org/1999/xlink" xlink:href="zookeys-729-061-g003.jpg" position="float" orientation="portrait" xlink:type="simple" id="oo_179060.jpg"/></fig><fig id="F4" position="float" orientation="portrait"><label>Figure 4.</label><caption><p>Prothoracic legs of males of <italic><tp:taxon-name><tp:taxon-name-part taxon-name-part-type="genus" reg="Apodemia">Apodemia</tp:taxon-name-part></tp:taxon-name></italic>, <italic><tp:taxon-name><tp:taxon-name-part taxon-name-part-type="genus" reg="Plesioarida">Plesioarida</tp:taxon-name-part></tp:taxon-name></italic>, and <italic><tp:taxon-name><tp:taxon-name-part taxon-name-part-type="genus" reg="Neoapodemia">Neoapodemia</tp:taxon-name-part></tp:taxon-name></italic>.</p></caption><graphic xmlns:xlink="http://www.w3.org/1999/xlink" xlink:href="zookeys-729-061-g004.jpg" position="float" orientation="portrait" xlink:type="simple" id="oo_179061.jpg"/></fig><fig id="F5" position="float" orientation="portrait"><label>Figure 5.</label><caption><p>Male genitalia of <italic><tp:taxon-name><tp:taxon-name-part taxon-name-part-type="genus" reg="Apodemia">Apodemia</tp:taxon-name-part></tp:taxon-name></italic>, <italic><tp:taxon-name><tp:taxon-name-part taxon-name-part-type="genus" reg="Plesioarida">Plesioarida</tp:taxon-name-part></tp:taxon-name></italic>, and <italic><tp:taxon-name><tp:taxon-name-part taxon-name-part-type="genus" reg="Neoapodemia">Neoapodemia</tp:taxon-name-part></tp:taxon-name>.</italic> <bold>A</bold> lateral view <bold>B</bold> ventral view <bold>C</bold> dorsal view <bold>D</bold> aedeagus <bold>E</bold> cornuti.</p></caption><graphic xmlns:xlink="http://www.w3.org/1999/xlink" xlink:href="zookeys-729-061-g005.jpg" position="float" orientation="portrait" xlink:type="simple" id="oo_179062.jpg"/></fig></tp:treatment-sec><tp:treatment-sec sec-type="description" id="SECID0ED2AG"><title>Description.</title><p>
              <bold>Male.</bold> Anterior wing length: 10–15 mm. <italic>Head.</italic> Ringed antennae with 30 to 32 flagellomeres of the same width, with white scales at the base of each flagellomere. Widen abruptly in the apical 10 flagellomeres to form the antennal club, which is dark and iridescent dorsally. Sometimes white or brown scales are present at the sides, ending in a whitish or yellowish tip, with a nudum from flagellomere 20 to the apex. Labial palpi white with black or brown scales mainly in the third segment. <italic>Wings</italic> (Figs <xref ref-type="fig" rid="F3">3</xref>, <xref ref-type="fig" rid="F6">6</xref>) with four radial veins. Three distinct shapes of anterior wings, rounded toward the apex (<italic><tp:taxon-name><tp:taxon-name-part taxon-name-part-type="genus" reg="Plesioarida">P.</tp:taxon-name-part> <tp:taxon-name-part taxon-name-part-type="species" reg="palmerii">palmerii</tp:taxon-name-part></tp:taxon-name></italic> comb. n.), elongated and triangular (<italic><tp:taxon-name><tp:taxon-name-part taxon-name-part-type="genus" reg="Plesioarida">P.</tp:taxon-name-part> <tp:taxon-name-part taxon-name-part-type="species" reg="walkeri">walkeri</tp:taxon-name-part></tp:taxon-name></italic> comb. n.) and triangular with the external margin curved and the apex slightly sickle-like (<italic><tp:taxon-name><tp:taxon-name-part taxon-name-part-type="genus" reg="Plesioarida">P.</tp:taxon-name-part> <tp:taxon-name-part taxon-name-part-type="species" reg="hypoglauca">hypoglauca</tp:taxon-name-part></tp:taxon-name></italic> comb. n.). Background color in both wings varies from brown to dark gray. Some species present a series of white spots outlined with black in the anterior margins and a series of submarginal black dots, sometimes with white scales and occasionally with reddish scales toward the base of the anterior and posterior wings. In grayish species spots are black. <italic>Legs.</italic> Prothoracic legs with dense long scales generally whitish, mid and hind legs with multiple short and dense spines in the interior margin of the tibia and <italic>tarsus</italic>. <italic>Abdomen.</italic> Dark in the dorsum with reddish or whitish scales outlining each segment. Ventrally with dense scales varying from whitish as in <italic><tp:taxon-name><tp:taxon-name-part taxon-name-part-type="genus" reg="Plesioarida">P.</tp:taxon-name-part> <tp:taxon-name-part taxon-name-part-type="species" reg="hypoglauca">hypoglauca</tp:taxon-name-part></tp:taxon-name></italic> comb. n. to brown-orange as in <italic><tp:taxon-name><tp:taxon-name-part taxon-name-part-type="genus" reg="Plesioarida">P.</tp:taxon-name-part> <tp:taxon-name-part taxon-name-part-type="species" reg="palmerii">palmerii</tp:taxon-name-part></tp:taxon-name></italic> comb. n. <italic>Genitalia.</italic> Genital capsule small, uncus rounded with a groove of variable depth which gives it a lobulated or straight appearance. Tegumen oval-shaped and sclerotized in the anterior region; with large ‘windows’ that reach the gnathi. Gnathi are slender, sclerotized, slightly twisted ending in an upward hook. Vinculum generally is straight or slightly curved near the tegumen, a little wider near the valve, this swelling is weakly sclerotized and hard to notice, curved before the saccus and anteriorly projected. Dorsal processes of the valve conic and membranous toward the transtilla but strongly sclerotized toward the apex, which is a small upward hook, with setae lengthwise. The <!--PageBreak-->ventral process is long and blunt, of variable lengths but always with multiple mostly long setae. Aedeagus is slender toward the distal portion with a pointed tip, widening toward the anterior portion, straight or sinuous. Cornuti are thick sclerotized spines apparently each surging from independent bulbs forming a line.</p><fig id="F6" position="float" orientation="portrait"><label>Figure 6.</label><caption><p>Wing color patterns of <italic><tp:taxon-name><tp:taxon-name-part taxon-name-part-type="genus" reg="Apodemia">Apodemia</tp:taxon-name-part></tp:taxon-name></italic>, <italic><tp:taxon-name><tp:taxon-name-part taxon-name-part-type="genus" reg="Plesioarida">Plesioarida</tp:taxon-name-part></tp:taxon-name></italic> and <italic><tp:taxon-name><tp:taxon-name-part taxon-name-part-type="genus" reg="Neoapodemia">Neoapodemia</tp:taxon-name-part></tp:taxon-name></italic> <bold>A</bold> <italic><tp:taxon-name><tp:taxon-name-part taxon-name-part-type="genus" reg="Neoapodemia">Neoapodemia</tp:taxon-name-part> <tp:taxon-name-part taxon-name-part-type="species" reg="chisosensis">chisosensis</tp:taxon-name-part></tp:taxon-name></italic> comb. n. <bold>B</bold> <italic><tp:taxon-name><tp:taxon-name-part taxon-name-part-type="genus" reg="Neoapodemia">Neoapodemia</tp:taxon-name-part> <tp:taxon-name-part taxon-name-part-type="species" reg="nais">nais</tp:taxon-name-part></tp:taxon-name></italic> comb. n. <bold>C</bold> <italic><tp:taxon-name><tp:taxon-name-part taxon-name-part-type="genus" reg="Plesioarida">Plesioarida</tp:taxon-name-part> <tp:taxon-name-part taxon-name-part-type="species" reg="murphyi">murphyi</tp:taxon-name-part></tp:taxon-name></italic> comb. n. <bold>D</bold> <italic><tp:taxon-name><tp:taxon-name-part taxon-name-part-type="genus" reg="Plesioarida">Plesioarida</tp:taxon-name-part> <tp:taxon-name-part taxon-name-part-type="species" reg="hepburni">h.</tp:taxon-name-part> <tp:taxon-name-part taxon-name-part-type="subspecies" reg="hepburni">hepburni</tp:taxon-name-part></tp:taxon-name></italic> comb. n. <bold>E</bold> <italic><tp:taxon-name><tp:taxon-name-part taxon-name-part-type="genus" reg="Plesioarida">Plesioarida</tp:taxon-name-part> <tp:taxon-name-part taxon-name-part-type="species" reg="hypoglauca">h.</tp:taxon-name-part> <tp:taxon-name-part taxon-name-part-type="subspecies" reg="hypoglauca">hypoglauca</tp:taxon-name-part></tp:taxon-name></italic> comb. n. <bold>F</bold> <italic><tp:taxon-name><tp:taxon-name-part taxon-name-part-type="genus" reg="Plesioarida">Plesioarida</tp:taxon-name-part> <tp:taxon-name-part taxon-name-part-type="species" reg="palmerii">p.</tp:taxon-name-part> <tp:taxon-name-part taxon-name-part-type="subspecies" reg="palmerii">palmerii</tp:taxon-name-part></tp:taxon-name></italic> comb. n. <bold>G</bold> <italic><tp:taxon-name><tp:taxon-name-part taxon-name-part-type="genus" reg="Plesioarida">Plesioarida</tp:taxon-name-part> <tp:taxon-name-part taxon-name-part-type="species" reg="walkeri">walkeri</tp:taxon-name-part></tp:taxon-name></italic> comb. n. <bold>H</bold> <italic><tp:taxon-name><tp:taxon-name-part taxon-name-part-type="genus" reg="Apodemia">Apodemia</tp:taxon-name-part> <tp:taxon-name-part taxon-name-part-type="species" reg="mormo">m.</tp:taxon-name-part> <tp:taxon-name-part taxon-name-part-type="subspecies" reg="mormo">mormo</tp:taxon-name-part></tp:taxon-name></italic> <bold>I</bold> <italic><tp:taxon-name><tp:taxon-name-part taxon-name-part-type="genus" reg="Apodemia">Apodemia</tp:taxon-name-part> <tp:taxon-name-part taxon-name-part-type="species" reg="duryi">duryi</tp:taxon-name-part></tp:taxon-name></italic> <bold>J</bold> <italic><tp:taxon-name><tp:taxon-name-part taxon-name-part-type="genus" reg="Apodemia">Apodemia</tp:taxon-name-part> <tp:taxon-name-part taxon-name-part-type="species" reg="mejicanus">mejicanus</tp:taxon-name-part></tp:taxon-name></italic> <bold>K</bold> <italic><tp:taxon-name><tp:taxon-name-part taxon-name-part-type="genus" reg="Apodemia">Apodemia</tp:taxon-name-part> <tp:taxon-name-part taxon-name-part-type="species" reg="multiplaga">multiplaga</tp:taxon-name-part></tp:taxon-name></italic> <bold>L</bold> <italic><tp:taxon-name><tp:taxon-name-part taxon-name-part-type="genus" reg="Apodemia">Apodemia</tp:taxon-name-part> <tp:taxon-name-part taxon-name-part-type="species" reg="virgulti">virgulti</tp:taxon-name-part></tp:taxon-name></italic>. Scale bars: 5 mm. Additional data of the specimens in the photos are shown in Suppl. material <xref ref-type="supplementary-material" rid="S6">6</xref>.</p></caption><graphic xmlns:xlink="http://www.w3.org/1999/xlink" xlink:href="zookeys-729-061-g006.jpg" position="float" orientation="portrait" xlink:type="simple" id="oo_179063.jpg"/></fig></tp:treatment-sec><tp:treatment-sec sec-type="etymology" id="SECID0EKEBG"><title>Etymology.</title><p>The name comes from the Greek <italic>plesios</italic> meaning near or close to and the Latin <italic>aridus</italic> meaning dry, in reference to the desert and semiarid habitats of most of the species.</p></tp:treatment-sec><tp:treatment-sec sec-type="distribution" id="SECID0EUEBG"><title>Distribution and habitat.</title><p>This genus is distributed below 1750 m in the Pacific slope from central Arizona and in the Atlantic slope from the south of Texas to the dry forests of Guanacaste in the northeast of Costa Rica (<xref ref-type="bibr" rid="B12">DeVries 1997</xref>) (Fig. <xref ref-type="fig" rid="F7">7</xref>). In the USA, it has been collected in arid regions, in xerophilic shrubland of Arizona, California, and New Mexico, with isolated records in the south of Texas in Río Grande Valley (<xref ref-type="bibr" rid="B55">Warren et al. 2017</xref>). In Mexico it can be found in deserts and semiarid regions of Baja California Sur and part of Baja California Norte in the Chihuahuan Desert and in the Mexican Plateau, regions were xerophilic shrubland is dominant. It is also <!--PageBreak-->distributed in the deciduous tropical forest of the west of Mexico in the Pacific coast and the Balsas Basin, as well as in the east in the coastal plain of the Gulf of Mexico and the Yucatan Peninsula. Its distribution in deciduous tropical forests extends through Central America to Costa Rica. Finally, <italic><tp:taxon-name><tp:taxon-name-part taxon-name-part-type="genus" reg="Plesioarida">P.</tp:taxon-name-part> <tp:taxon-name-part taxon-name-part-type="species" reg="selvatica">selvatica</tp:taxon-name-part></tp:taxon-name></italic> comb. n. and some populations of <italic><tp:taxon-name><tp:taxon-name-part taxon-name-part-type="genus" reg="Plesioarida">P.</tp:taxon-name-part> <tp:taxon-name-part taxon-name-part-type="species" reg="walkeri">walkeri</tp:taxon-name-part></tp:taxon-name></italic> comb. n. inhabit the tropical forests in the south of Mexico in Veracruz and Chiapas. <xref ref-type="bibr" rid="B11">De la Maza and De la Maza (2017b)</xref> mention that <italic><tp:taxon-name><tp:taxon-name-part taxon-name-part-type="genus" reg="Plesioarida">P.</tp:taxon-name-part> <tp:taxon-name-part taxon-name-part-type="species" reg="selvatica">selvatica</tp:taxon-name-part></tp:taxon-name></italic> comb. n. probably is present in Guatemala and Belize.</p><fig id="F7" position="float" orientation="portrait"><label>Figure 7.</label><caption><p>Known distribution of <italic><tp:taxon-name><tp:taxon-name-part taxon-name-part-type="genus" reg="Apodemia">Apodemia</tp:taxon-name-part></tp:taxon-name></italic>, <italic><tp:taxon-name><tp:taxon-name-part taxon-name-part-type="genus" reg="Plesioarida">Plesioarida</tp:taxon-name-part></tp:taxon-name></italic>, and <italic><tp:taxon-name><tp:taxon-name-part taxon-name-part-type="genus" reg="Neoapodemia">Neoapodemia</tp:taxon-name-part></tp:taxon-name>.</italic> Black lines represent countries’ limits.</p></caption><graphic xmlns:xlink="http://www.w3.org/1999/xlink" xlink:href="zookeys-729-061-g007.jpg" position="float" orientation="portrait" xlink:type="simple" id="oo_179064.jpg"/></fig><!--PageBreak--></tp:treatment-sec><tp:treatment-sec sec-type="natural history" id="SECID0ERHBG"><title>Natural history.</title><p>Larvae of the species of <italic><tp:taxon-name><tp:taxon-name-part taxon-name-part-type="genus" reg="Plesioarida">Plesioarida</tp:taxon-name-part></tp:taxon-name></italic> Trujano-Ortega &amp; García-Vázquez gen. n. are associated with the family <tp:taxon-name><tp:taxon-name-part taxon-name-part-type="family">Fabaceae</tp:taxon-name-part></tp:taxon-name>, particularly with species of the genera <italic><tp:taxon-name><tp:taxon-name-part taxon-name-part-type="genus" reg="Prosopis">Prosopis</tp:taxon-name-part></tp:taxon-name></italic> spp. and <italic><tp:taxon-name><tp:taxon-name-part taxon-name-part-type="genus" reg="Acacia">Acacia</tp:taxon-name-part></tp:taxon-name></italic> spp. (<xref ref-type="bibr" rid="B20">Ferris 1985</xref>, <xref ref-type="bibr" rid="B2">Austin 1988</xref>, <xref ref-type="bibr" rid="B12">DeVries 1997</xref>).</p></tp:treatment-sec><tp:treatment-sec><!--Section generated to contain objects referenced in tp:taxon-treatment.--><supplementary-material xmlns:xlink="http://www.w3.org/1999/xlink" id="S6" position="float" orientation="portrait" xlink:type="simple"><label>Supplementary material 6</label><caption><p>Data of the photographs shown in the Figure <xref ref-type="fig" rid="F6">6</xref></p></caption><p>Data type: MS Word file.</p><p>Explanation note: Location data and credits for the images.</p><media xlink:href="zookeys-729-061-s006.docx" mimetype="application" mime-subtype="vnd.openxmlformats-officedocument.wordprocessingml.document" position="float" orientation="portrait" xlink:type="simple" id="oo_179070.docx"/><permissions><license license-type="creative-commons-attribution" xlink:href="http://creativecommons.org/licenses/by/4.0/" xlink:type="simple"><license-p>This is an open access article distributed under the terms of the Creative Commons Attribution License (CC BY 4.0), which permits unrestricted use, distribution, and reproduction in any medium, provided the original author and source are credited.</license-p></license></permissions><attrib specific-use="authors">Marysol Trujano-Ortega, Uri Omar García-Vázquez, Curtis J. Callaghan, Omar Ávalos-Hernández, Moisés Armando Luis-Martínez, Jorge Enrique Llorente-Bousquets</attrib></supplementary-material><table-wrap id="T2" position="float" orientation="portrait"><label>Table 2.</label><caption><p>Comparison of selected morphological characters for the <italic><tp:taxon-name><tp:taxon-name-part taxon-name-part-type="genus" reg="Apodemia">Apodemia</tp:taxon-name-part></tp:taxon-name></italic>, <italic><tp:taxon-name><tp:taxon-name-part taxon-name-part-type="genus" reg="Plesioarida">Plesioarida</tp:taxon-name-part></tp:taxon-name></italic>, and <italic><tp:taxon-name><tp:taxon-name-part taxon-name-part-type="genus" reg="Neoapodemia">Neoapodemia</tp:taxon-name-part></tp:taxon-name></italic>.</p></caption><table id="TID0EODAE" rules="all"><tbody><tr><th rowspan="1" colspan="1">Character</th><th rowspan="1" colspan="1">
                  <italic><tp:taxon-name><tp:taxon-name-part taxon-name-part-type="genus" reg="Apodemia">Apodemia</tp:taxon-name-part></tp:taxon-name></italic>
                </th><th rowspan="1" colspan="1">
                  <italic><tp:taxon-name><tp:taxon-name-part taxon-name-part-type="genus" reg="Neoapodemia">Neoapodemia</tp:taxon-name-part></tp:taxon-name></italic> gen. n.</th><th rowspan="1" colspan="1">
                  <italic><tp:taxon-name><tp:taxon-name-part taxon-name-part-type="genus" reg="Plesioarida">Plesioarida</tp:taxon-name-part></tp:taxon-name></italic> gen. n.</th></tr><tr><td rowspan="1" colspan="4">
                  <bold>Labial palpus</bold>
                </td></tr><tr><td rowspan="1" colspan="1">Length of the first segment</td><td rowspan="1" colspan="1">Longer than the third segment</td><td rowspan="1" colspan="1">As long or longer than the third segment</td><td rowspan="1" colspan="1">As long or longer than the third segment</td></tr><tr><td rowspan="1" colspan="1">Length of the second segment</td><td rowspan="1" colspan="1">More than 2.5 the length of the first segment</td><td rowspan="1" colspan="1">Twice the length of the first segment</td><td rowspan="1" colspan="1">From 2 to 2.5 the length of the first segment</td></tr><tr><td rowspan="1" colspan="4">
                  <bold>Anterior wing</bold>
                </td></tr><tr><td rowspan="1" colspan="1">Vein Sc+R1 originates</td><td rowspan="1" colspan="1">in the second third of the discal cell<sup>†</sup></td><td rowspan="1" colspan="1">in the last third of the discal cell</td><td rowspan="1" colspan="1">in the last third of the discal cell</td></tr><tr><td rowspan="1" colspan="4">
                  <bold>Prothoracic legs</bold>
                </td></tr><tr><td rowspan="1" colspan="1">Trochanter-coxa joint</td><td rowspan="1" colspan="1">Beyond half of the coxa</td><td rowspan="1" colspan="1">Beyond half of the coxa</td><td rowspan="1" colspan="1">At the middle of the coxa</td></tr><tr><td rowspan="1" colspan="1">Number of tarsomeres</td><td rowspan="1" colspan="1">Three tarsomeres</td><td rowspan="1" colspan="1">Three tarsomeres</td><td rowspan="1" colspan="1">Two tarsomeres <sup>‡</sup></td></tr><tr><td rowspan="1" colspan="1">Shape of the last tarsomere</td><td rowspan="1" colspan="1">Conic</td><td rowspan="1" colspan="1">Wide at the base, elongated and tapering toward the apex, with blunt end</td><td rowspan="1" colspan="1">Wide at the middle, oval-shaped, elongated, pointy at the end</td></tr><tr><td rowspan="1" colspan="1">Femur + trochanter length</td><td rowspan="1" colspan="1">Less than 3/4 the length of the tibia</td><td rowspan="1" colspan="1">More than 3/4 the length of the tibia</td><td rowspan="1" colspan="1">Less than 3/4 the length of the tibia</td></tr><tr><td rowspan="1" colspan="1">Tibia</td><td rowspan="1" colspan="1">Wider than the tarsus</td><td rowspan="1" colspan="1">Wider than the tarsus</td><td rowspan="1" colspan="1">As wide as the tarsus</td></tr><tr><td rowspan="1" colspan="4">
                  <bold>Male genitalia (lateral view)</bold>
                </td></tr><tr><td rowspan="1" colspan="1">Posterior margin of the uncus</td><td rowspan="1" colspan="1">Blunt</td><td rowspan="1" colspan="1">Blunt with a middle groove</td><td rowspan="1" colspan="1">Rounded</td></tr><tr><td rowspan="1" colspan="1">Tegumen</td><td rowspan="1" colspan="1">Wide</td><td rowspan="1" colspan="1">Wide</td><td rowspan="1" colspan="1">Narrow</td></tr><tr><td rowspan="1" colspan="1">Tegumen margins</td><td rowspan="1" colspan="1">Dorsal margin longer than anterior margin</td><td rowspan="1" colspan="1">Dorsal margin longer than anterior margin</td><td rowspan="1" colspan="1">Dorsal margin shorter than anterior margin</td></tr><tr><td rowspan="1" colspan="1">Posterior projection of the mid region of the vinculum hump-shaped</td><td rowspan="1" colspan="1">Evident, sclerotized</td><td rowspan="1" colspan="1">Evident, sclerotized</td><td rowspan="1" colspan="1">Less evident, slightly sclerotized</td></tr><tr><td rowspan="1" colspan="1">Length of the dorsal process of the valve</td><td rowspan="1" colspan="1">As long or shorter than the posterior margin of the uncus<sup>§</sup></td><td rowspan="1" colspan="1">Shorter than the posterior margin of the uncus</td><td rowspan="1" colspan="1">Beyond the posterior margin of the uncus</td></tr><tr><td rowspan="1" colspan="1">Cornuti</td><td rowspan="1" colspan="1">Simple plate, long, strongly sclerotized</td><td rowspan="1" colspan="1">Multiple long spines, wide and sclerotized, jointed at the base (crest like), and flatten laterally</td><td rowspan="1" colspan="1">Multiple long spines, wide and sclerotized, in separated bulbs</td></tr><tr><td rowspan="1" colspan="4">
                  <bold>Host plant</bold>
                </td></tr><tr><td rowspan="1" colspan="1"/><td rowspan="1" colspan="1">
                  <italic><tp:taxon-name><tp:taxon-name-part taxon-name-part-type="genus" reg="Eriogonum">Eriogonum</tp:taxon-name-part></tp:taxon-name></italic> spp. (<tp:taxon-name><tp:taxon-name-part taxon-name-part-type="family">Polygonaceae</tp:taxon-name-part></tp:taxon-name>) and <italic><tp:taxon-name><tp:taxon-name-part taxon-name-part-type="genus" reg="Krameria">Krameria</tp:taxon-name-part> <tp:taxon-name-part taxon-name-part-type="species" reg="glandulosa">glandulosa</tp:taxon-name-part></tp:taxon-name></italic> (<tp:taxon-name><tp:taxon-name-part taxon-name-part-type="family">Krameriaceae</tp:taxon-name-part></tp:taxon-name>)</td><td rowspan="1" colspan="1">
                  <italic><tp:taxon-name><tp:taxon-name-part taxon-name-part-type="genus" reg="Ceanothus">Ceanothus</tp:taxon-name-part> <tp:taxon-name-part taxon-name-part-type="species" reg="fendleri">fendleri</tp:taxon-name-part></tp:taxon-name></italic> (<tp:taxon-name><tp:taxon-name-part taxon-name-part-type="family">Rhamnaceae</tp:taxon-name-part></tp:taxon-name>)</td><td rowspan="1" colspan="1">
                  <italic><tp:taxon-name><tp:taxon-name-part taxon-name-part-type="genus" reg="Prosopis">Prosopis</tp:taxon-name-part></tp:taxon-name></italic> spp. and <italic><tp:taxon-name><tp:taxon-name-part taxon-name-part-type="genus" reg="Acacia">Acacia</tp:taxon-name-part></tp:taxon-name></italic> spp. (<tp:taxon-name><tp:taxon-name-part taxon-name-part-type="family">Fabaceae</tp:taxon-name-part></tp:taxon-name>)</td></tr><tr><td rowspan="1" colspan="4">
                  <bold>Habitat</bold>
                </td></tr><tr><td rowspan="1" colspan="1"/><td rowspan="1" colspan="1">Xerophile shrubland and Deciduous tropical forest</td><td rowspan="1" colspan="1">Coniferous forest</td><td rowspan="1" colspan="1">Xerophile shrubland, Deciduous tropical forest, and Evergreen tropical forest</td></tr></tbody></table><table-wrap-foot><fn><p>
                <sup>†</sup> Except in <italic><tp:taxon-name><tp:taxon-name-part taxon-name-part-type="genus" reg="Apodemia">A.</tp:taxon-name-part> <tp:taxon-name-part taxon-name-part-type="species" reg="multiplaga">multiplaga</tp:taxon-name-part></tp:taxon-name></italic>; <sup>‡</sup> Except in <italic><tp:taxon-name><tp:taxon-name-part taxon-name-part-type="genus" reg="Plesioarida">P.</tp:taxon-name-part> <tp:taxon-name-part taxon-name-part-type="species" reg="hypoglauca">h.</tp:taxon-name-part> <tp:taxon-name-part taxon-name-part-type="subspecies" reg="hypoglauca">hypoglauca</tp:taxon-name-part></tp:taxon-name></italic>; <sup>§</sup> Except in <italic><tp:taxon-name><tp:taxon-name-part taxon-name-part-type="genus" reg="Apodemia">A.</tp:taxon-name-part> <tp:taxon-name-part taxon-name-part-type="species" reg="multiplaga">multiplaga</tp:taxon-name-part></tp:taxon-name></italic>.</p></fn></table-wrap-foot></table-wrap></tp:treatment-sec><ref-list><ref id="B22"><mixed-citation xmlns:xlink="http://www.w3.org/1999/xlink" xlink:type="simple">
          <person-group><name name-style="western"><surname>Hall</surname><given-names>JPW</given-names></name></person-group> (<year>1999</year>) <source>A Revision of the Genus <italic><tp:taxon-name><tp:taxon-name-part taxon-name-part-type="genus">Theope</tp:taxon-name-part></tp:taxon-name></italic>: its Systematics and Biology (<tp:taxon-name><tp:taxon-name-part taxon-name-part-type="order">Lepidoptera</tp:taxon-name-part></tp:taxon-name>: <tp:taxon-name><tp:taxon-name-part taxon-name-part-type="family">Riodinidae</tp:taxon-name-part></tp:taxon-name>: <tp:taxon-name><tp:taxon-name-part taxon-name-part-type="tribe">Nymphidiini</tp:taxon-name-part></tp:taxon-name>).</source> <publisher-name>Scientific Publishers</publisher-name>, <publisher-loc>Gainesville</publisher-loc>, <size units="page">127 pp</size>.</mixed-citation></ref><ref id="B12"><mixed-citation xmlns:xlink="http://www.w3.org/1999/xlink" xlink:type="simple">
          <person-group><name name-style="western"><surname>DeVries</surname><given-names>PJ</given-names></name></person-group> (<year>1997</year>) <source>The Butterflies of Costa Rica and their Natural History. II: <tp:taxon-name><tp:taxon-name-part taxon-name-part-type="family">Riodinidae</tp:taxon-name-part></tp:taxon-name>. Princeton Univ.</source> <publisher-name>Press</publisher-name>, <publisher-loc>New Jersey</publisher-loc>, <size units="page">368 pp</size>.</mixed-citation></ref><ref id="B55"><mixed-citation xmlns:xlink="http://www.w3.org/1999/xlink" xlink:type="simple">
          <person-group><name name-style="western"><surname>Warren</surname><given-names>AD</given-names></name><name name-style="western"><surname>Davis</surname><given-names>KJ</given-names></name><name name-style="western"><surname>Grishin</surname><given-names>NV</given-names></name><name name-style="western"><surname>Pelham</surname><given-names>JP</given-names></name><name name-style="western"><surname>Stangeland</surname><given-names>EM</given-names></name></person-group> (<year>2017</year>) Interactive Listing of American Butterflies. <ext-link xlink:type="simple" ext-link-type="uri" xlink:href="http://www.butterfliesofamerica.com/">http://www.butterfliesofamerica.com/</ext-link></mixed-citation></ref><ref id="B11"><mixed-citation xmlns:xlink="http://www.w3.org/1999/xlink" xlink:type="simple">
          <person-group><name name-style="western"><surname>De la Maza</surname><given-names>R</given-names></name><name name-style="western"><surname>De la Maza</surname><given-names>R</given-names></name></person-group> (<year>2017b</year>) <article-title>Una nueva especie de <italic><tp:taxon-name><tp:taxon-name-part taxon-name-part-type="genus">Apodemia</tp:taxon-name-part></tp:taxon-name></italic> C. y R. Felder, de la Selva Lacandona, Río Lacantún, Chiapas, México (<tp:taxon-name><tp:taxon-name-part taxon-name-part-type="order">Lepidoptera</tp:taxon-name-part></tp:taxon-name>-<tp:taxon-name><tp:taxon-name-part taxon-name-part-type="family">Riodinidae</tp:taxon-name-part></tp:taxon-name>).</article-title> <source>Revista de la Sociedad Mexicana de Lepidopterología, nueva serie</source> <volume>4</volume>: <fpage>37</fpage>–<lpage>44</lpage>.</mixed-citation></ref><ref id="B20"><mixed-citation xmlns:xlink="http://www.w3.org/1999/xlink" xlink:type="simple">
          <person-group><name name-style="western"><surname>Ferris</surname><given-names>CD</given-names></name></person-group> (<year>1985</year>) <article-title>A new subspecies of <italic><tp:taxon-name><tp:taxon-name-part taxon-name-part-type="genus">Apodemia</tp:taxon-name-part> <tp:taxon-name-part taxon-name-part-type="species">hypoglauca</tp:taxon-name-part></tp:taxon-name></italic> (Godman &amp; Salvin) from the Yucatan Peninsula (<tp:taxon-name><tp:taxon-name-part taxon-name-part-type="family">Lycaenidae</tp:taxon-name-part></tp:taxon-name>: <tp:taxon-name><tp:taxon-name-part taxon-name-part-type="family">Riodinidae</tp:taxon-name-part></tp:taxon-name>).</article-title> <source>Bulletin of the Allyn Museum</source> <volume>94</volume>: <fpage>1</fpage>–<lpage>7</lpage>.</mixed-citation></ref><ref id="B2"><mixed-citation xmlns:xlink="http://www.w3.org/1999/xlink" xlink:type="simple">
          <person-group><name name-style="western"><surname>Austin</surname><given-names>GT</given-names></name></person-group> (<year>1988</year>) <article-title><italic><tp:taxon-name><tp:taxon-name-part taxon-name-part-type="genus">Apodemia</tp:taxon-name-part> <tp:taxon-name-part taxon-name-part-type="species">palmerii</tp:taxon-name-part></tp:taxon-name></italic> (<tp:taxon-name><tp:taxon-name-part taxon-name-part-type="family">Lycaenidae</tp:taxon-name-part></tp:taxon-name>: <tp:taxon-name><tp:taxon-name-part taxon-name-part-type="subfamily">Riodininae</tp:taxon-name-part></tp:taxon-name>): Misapplication of names, two new subsp111ecies and a new allied species.</article-title> <source>The Journal of Research on the <tp:taxon-name><tp:taxon-name-part taxon-name-part-type="order">Lepidoptera</tp:taxon-name-part></tp:taxon-name></source> <volume>26</volume>: <fpage>125</fpage>–<lpage>140</lpage>.</mixed-citation></ref></ref-list></tp:taxon-treatment>
