# Supplementary material for: Two new genera of metalmark butterflies of North and Central America (Lepidoptera, Riodinidae)
Source: Zookeys. 2018 Jan 16;(729):61–85. doi: 10.3897/zookeys.729.20179 (PMC5799793; doi:10.3897/zookeys.729.20179)
Supplement: XML Treatment for Neoapodemia [file zookeys.729.20179-treatment2.xml]

<!DOCTYPE tp:taxon-treatment
  PUBLIC "-//TaxonX//DTD Taxonomic Treatment Publishing DTD v0 20100105//EN" "tax-treatment-NSO.dtd">
<tp:taxon-treatment xmlns:tp="http://www.plazi.org/taxpub"><tp:treatment-meta><kwd-group><label>Taxon classification</label><kwd><named-content xmlns:xlink="http://www.w3.org/1999/xlink" content-type="kingdom">Animalia</named-content></kwd><kwd><named-content xmlns:xlink="http://www.w3.org/1999/xlink" content-type="order">Lepidoptera</named-content></kwd><kwd><named-content xmlns:xlink="http://www.w3.org/1999/xlink" content-type="family">Riodinidae</named-content></kwd></kwd-group><mixed-citation publication-type="journal"><person-group><name><surname>Trujano-Ortega</surname><given-names>Marysol</given-names></name><name><surname>García-Vázquez</surname><given-names>Uri Omar</given-names></name><name><surname>Callaghan</surname><given-names>Curtis J.</given-names></name><name><surname>Ávalos-Hernández</surname><given-names>Omar</given-names></name><name><surname>Luis-Martínez</surname><given-names>Moisés Armando</given-names></name><name><surname>Llorente-Bousquets</surname><given-names>Jorge Enrique</given-names></name></person-group><article-title>Two new genera of metalmark butterflies of North and Central America (<tp:taxon-name><tp:taxon-name-part taxon-name-part-type="order">Lepidoptera</tp:taxon-name-part></tp:taxon-name>, <tp:taxon-name><tp:taxon-name-part taxon-name-part-type="family">Riodinidae</tp:taxon-name-part></tp:taxon-name>)</article-title><source>Zookeys</source><day>16</day><month>1</month><year>2018</year><volume>2018</volume><issue>729</issue><fpage>61</fpage><lpage>85</lpage><pub-id pub-id-type="doi">10.3897/zookeys.729.20179</pub-id></mixed-citation></tp:treatment-meta><tp:nomenclature><tp:taxon-name>
              <tp:taxon-name-part taxon-name-part-type="genus" reg="Neoapodemia">Neoapodemia</tp:taxon-name-part>
              <object-id xmlns:xlink="http://www.w3.org/1999/xlink" content-type="zoobank" xlink:type="simple">http://zoobank.org/749DBAD0-54D3-4AA0-8095-704228745AD0</object-id>
            </tp:taxon-name><tp:taxon-authority>Trujano-Ortega</tp:taxon-authority><tp:taxon-status xmlns:xlink="http://www.w3.org/1999/xlink" xlink:type="simple">gen. n.</tp:taxon-status><xref ref-type="fig" rid="F2">Figs 2</xref><xref ref-type="fig" rid="F3">, 3</xref><xref ref-type="fig" rid="F4">, 4</xref><xref ref-type="fig" rid="F5">, 5</xref><xref ref-type="fig" rid="F6">, 6</xref><!--PageBreak--></tp:nomenclature><tp:treatment-sec sec-type="type species" id="SECID0EWWBG"><title>Type species.</title><p>
              <italic><tp:taxon-name><tp:taxon-name-part taxon-name-part-type="genus" reg="Chrysophanus">Chrysophanus</tp:taxon-name-part> <tp:taxon-name-part taxon-name-part-type="species" reg="nais">nais</tp:taxon-name-part></tp:taxon-name></italic> Edwards, 1876 by present designation.</p><p>The original generic name for <italic><tp:taxon-name><tp:taxon-name-part taxon-name-part-type="genus" reg="Apodemia">Apodemia</tp:taxon-name-part> <tp:taxon-name-part taxon-name-part-type="species" reg="nais">nais</tp:taxon-name-part></tp:taxon-name></italic>, <italic><tp:taxon-name><tp:taxon-name-part taxon-name-part-type="genus" reg="Chrysophanus">Chrysophanus</tp:taxon-name-part></tp:taxon-name></italic> Hübner, 1818, is unavailable, having been suppressed by the ICZN. In 1886, Godman and Salvin proposed the generic name <italic><tp:taxon-name><tp:taxon-name-part taxon-name-part-type="genus" reg="Polystigma">Polystigma</tp:taxon-name-part></tp:taxon-name></italic>, with <italic><tp:taxon-name><tp:taxon-name-part taxon-name-part-type="genus" reg="Chrysophanus">Chrysophanus</tp:taxon-name-part> <tp:taxon-name-part taxon-name-part-type="species" reg="nais">nais</tp:taxon-name-part></tp:taxon-name></italic> W.H. Edwards as its type species. However, <italic><tp:taxon-name><tp:taxon-name-part taxon-name-part-type="genus" reg="Polystigma">Polystigma</tp:taxon-name-part></tp:taxon-name></italic> Godman &amp; Salvin, 1886 is invalid, being a junior homonym of <italic><tp:taxon-name><tp:taxon-name-part taxon-name-part-type="genus" reg="Polystigma">Polystigma</tp:taxon-name-part></tp:taxon-name></italic> Kraatz, 1880 (<tp:taxon-name><tp:taxon-name-part taxon-name-part-type="order">Coleoptera</tp:taxon-name-part></tp:taxon-name>). Therefore, we propose the name <italic><tp:taxon-name><tp:taxon-name-part taxon-name-part-type="genus" reg="Neoapodemia">Neoapodemia</tp:taxon-name-part></tp:taxon-name></italic> for this taxon.</p></tp:treatment-sec><tp:treatment-sec sec-type="diagnosis" id="SECID0EHZBG"><title>Diagnosis.</title><p>This genus contains two species that can be distinguished from other <tp:taxon-name><tp:taxon-name-part taxon-name-part-type="family">Riodinidae</tp:taxon-name-part></tp:taxon-name> by the presence of the labial palpi that are medium sized, slender, sharp apically and projected upward and forward; the second segment is twice the length of the third segment; third segment and apical third of the second segment are visible from dorsal view (Fig. <xref ref-type="fig" rid="F2">2</xref>, Table <xref ref-type="table" rid="T2">2</xref>). Radial veins originate near the end of the discal cell, costal vein parallel to Sc+R1 separated by at least twice the width of R1 in the closest portion. Vein R4 reaches de margin in the wing apex (Fig. <xref ref-type="fig" rid="F3">3</xref>). Prothoracic legs of male are slender, trochanter joint beyond the middle of the coxa, tibiae are slightly wider than the tarsi and the length of the femur + trochanter is nearly the same as tibia length. Tarsus with three tarsomeres, the third tarsomere is small, wide at the base tapering toward the apex but with a blunt end (Fig. <xref ref-type="fig" rid="F4">4</xref>). Male genitalia with tegumen typically oval-shaped, wide, strongly sclerotized in the dorsal region, posterior half hyaline; the uncus is rectangular with a groove in the distal margin, with setae. Gnathi are wide, curved and ending in a sharp tip projected dorsally. Vinculum is a wide sclerotized band not <!--PageBreak-->covering the whole margin of the tegumen, generally straight and convex toward the saccus, with an evident swallowing in the mid region. Valvae bifurcated, dorsal process conical of variable width and setae all along, ending in a sharp tip projected dorsally, this process is shorter than the posterior edge of the uncus; the ventral process is short and with a rounded tip, projected anteroventrally, also with setae. Cornuti are a series of long, flatten laterally, strongly sclerotized spines, joined at the base in a crest-like shape (Fig. <xref ref-type="fig" rid="F5">5</xref>).</p></tp:treatment-sec><tp:treatment-sec sec-type="description" id="SECID0EI1BG"><title>Description.</title><p>
              <bold>Male.</bold> Anterior wing length: 15–18 mm. <italic>Head</italic>. Ringed antennae with 40 flagellomeres with white scales at the base of each flagellomere. Widen in the apical 18–22 flagellomeres, where a nudum is present and it extends to the apex ending in a whitish or yellowish tip. The antennal club is formed by the apical 10–12 flagellomeres, black dorsally and sometimes with a line of white scales. Labial palpi white with black or brown scales in the third segment.</p><p>
              <italic>Wings</italic> (Figs <xref ref-type="fig" rid="F3">3</xref>, <xref ref-type="fig" rid="F6">6</xref>). Triangular with four radial veins. In dorsal view, background color varies in both wings from brown to copper-orange, margins are darker and costal and external margins are outlined with black. External margin with a line of seven rounded dots and a line of rectangular spots in the submarginal area which cross the wing from the costal to the anal margin in both wings. Three subapical white spots, the first two are just short lines and the third is squared and large, situated in the R4 cell. After the spots is an irregular band of black spots in the postmedian area going into the median area. Discal cell with four black bands, with the most external one larger and wider than the remainder. Under the discal cell are three other bands in the postbasal and submedian areas. White and black fringe present in diverse patterns. Particularly, <italic><tp:taxon-name><tp:taxon-name-part taxon-name-part-type="genus" reg="Neoapodemia">N.</tp:taxon-name-part> <tp:taxon-name-part taxon-name-part-type="species" reg="nais">nais</tp:taxon-name-part></tp:taxon-name></italic> comb. n. presents copper-orange scales in the discal cell and between the lines of black spots on both wings. Ventrally, anterior wing is orange, lighter and brighter than dorsal view, with the same pattern of black spot as in dorsal side, white spot of R4 cell extends till the apex; the black dots forming the marginal line are surrounded by white scales, as the dots approach the tornus the white scales are present only in the posterior margin. The posterior wing is white at the base and with essentially the same pattern of black spots as in dorsal view, however the base of <italic><tp:taxon-name><tp:taxon-name-part taxon-name-part-type="genus" reg="Neoapodemia">N.</tp:taxon-name-part> <tp:taxon-name-part taxon-name-part-type="species" reg="nais">nais</tp:taxon-name-part></tp:taxon-name></italic> comb. n. is white-greyish and the white scales over the veins provide a less uniform pattern to the wing than in <italic><tp:taxon-name><tp:taxon-name-part taxon-name-part-type="genus" reg="Neoapodemia">N.</tp:taxon-name-part> <tp:taxon-name-part taxon-name-part-type="species" reg="chisosensis">chisosensis</tp:taxon-name-part></tp:taxon-name></italic> comb. n. This species presents three orange spots in the posterior margin of the line of submarginal spots, while in <italic><tp:taxon-name><tp:taxon-name-part taxon-name-part-type="genus" reg="Neoapodemia">N.</tp:taxon-name-part> <tp:taxon-name-part taxon-name-part-type="species" reg="nais">nais</tp:taxon-name-part></tp:taxon-name></italic> comb. n. the orange area is between the line of black submarginal and marginal spots, getting wider as it approaches the tornus. This species also presents an orange area along the costal margin just before the apex and another one in the anterior margin of the irregular band of black spots in the median area.</p><p>
              <italic>Legs.</italic> Prothoracic legs have dense and long scales generally white or whitish; mid and hind tibiae and tarsi with a series of multiple short and dense white, whitish or yellowish spines in the inner margin.</p><p>
              <italic>Abdomen.</italic> Dorsum of abdomen dark of brown with orange and whitish scales outlining each segment. Ventrally, the abdomen is bright white in <italic><tp:taxon-name><tp:taxon-name-part taxon-name-part-type="genus" reg="Neoapodemia">N.</tp:taxon-name-part> <tp:taxon-name-part taxon-name-part-type="species" reg="chisosensis">chisosensis</tp:taxon-name-part></tp:taxon-name></italic> comb. n. and whitish in <italic><tp:taxon-name><tp:taxon-name-part taxon-name-part-type="genus" reg="Neoapodemia">N.</tp:taxon-name-part> <tp:taxon-name-part taxon-name-part-type="species" reg="nais">nais</tp:taxon-name-part></tp:taxon-name></italic> comb. n.</p><!--PageBreak--><p>
              <italic>Genitalia.</italic> Generally strongly sclerotized, genital capsule medium sized. The margin of the uncus in dorsal view presents great variation, it can be rounded or straight with a groove of variable depth. Dorsal processes of the valve are conic and membranous toward the transtilla but narrower in <italic><tp:taxon-name><tp:taxon-name-part taxon-name-part-type="genus" reg="Neoapodemia">N.</tp:taxon-name-part> <tp:taxon-name-part taxon-name-part-type="species" reg="nais">nais</tp:taxon-name-part></tp:taxon-name></italic> comb. n. than in <italic><tp:taxon-name><tp:taxon-name-part taxon-name-part-type="genus" reg="Neoapodemia">N.</tp:taxon-name-part> <tp:taxon-name-part taxon-name-part-type="species" reg="chisosensis">chisosensis</tp:taxon-name-part></tp:taxon-name></italic> comb. n.; the ventral process is also narrower and longer in <italic><tp:taxon-name><tp:taxon-name-part taxon-name-part-type="genus" reg="Neoapodemia">N.</tp:taxon-name-part> <tp:taxon-name-part taxon-name-part-type="species" reg="nais">nais</tp:taxon-name-part></tp:taxon-name></italic> comb. n. Aedeagus of <italic><tp:taxon-name><tp:taxon-name-part taxon-name-part-type="genus" reg="Neoapodemia">N.</tp:taxon-name-part> <tp:taxon-name-part taxon-name-part-type="species" reg="nais">nais</tp:taxon-name-part></tp:taxon-name></italic> comb. n. is wide, short and sclerotized, of uniform width all along, with a more sclerotized plate in the dorsum and ending in a sharp tip in the posterior edge where it opens dorsally. In <italic><tp:taxon-name><tp:taxon-name-part taxon-name-part-type="genus" reg="Neoapodemia">N.</tp:taxon-name-part> <tp:taxon-name-part taxon-name-part-type="species" reg="chisosensis">chisosensis</tp:taxon-name-part></tp:taxon-name></italic> comb. n. aedeagus is narrower, longer and less curved, it slightly widens in the anterior edge and makes narrow toward the posterior edge, with a more sclerotized dorsal plate ending in a blunt tip. Cornuti are a series of long, flattened laterally, strongly sclerotized spines, joined at the base in a crest-like shape (Fig. <xref ref-type="fig" rid="F5">5E</xref>).</p></tp:treatment-sec><tp:treatment-sec sec-type="etymology" id="SECID0EI6BG"><title>Etymology.</title><p>The name is a combination of the Greek prefix <italic>neo</italic>, meaning new, and <italic><tp:taxon-name><tp:taxon-name-part taxon-name-part-type="genus" reg="Apodemia">Apodemia</tp:taxon-name-part></tp:taxon-name></italic>, in reference to the genus from which it separates.</p></tp:treatment-sec><tp:treatment-sec sec-type="distribution" id="SECID0EX6BG"><title>Distribution and habitat.</title><p>This genus has a disjunct distribution. <italic><tp:taxon-name><tp:taxon-name-part taxon-name-part-type="genus" reg="Neoapodemia">Neoapodemia</tp:taxon-name-part> <tp:taxon-name-part taxon-name-part-type="species" reg="nais">nais</tp:taxon-name-part></tp:taxon-name></italic> comb. n. is distributed in montane areas with medium to high elevations (1600–2300 m), mostly in the southern and southwestern Rocky Mountains in the USA. In USA inhabits chaparral and open areas of coniferous forests in northern and central Colorado, southeastern New Mexico, and central and southeastern of Arizona where its presence appears to be sporadic (<xref ref-type="bibr" rid="B50">Scott 1986</xref>, <xref ref-type="bibr" rid="B3">Brock and Kaufman 2006</xref>). In Mexico it can be found in the Sierra Madre Occidental in the states of Sonora, Chihuahua, and Durango (<xref ref-type="bibr" rid="B55">Warren et al. 2017</xref>). On the other hand, the distribution of <italic><tp:taxon-name><tp:taxon-name-part taxon-name-part-type="genus" reg="Neoapodemia">N.</tp:taxon-name-part> <tp:taxon-name-part taxon-name-part-type="species" reg="chisosensis">chisosensis</tp:taxon-name-part></tp:taxon-name></italic> comb. n. is restricted to western Texas in the Chisos Mountains in Big Bend National Park, where it inhabits the chaparral of submontane shrubland.</p></tp:treatment-sec><tp:treatment-sec sec-type="natural history" id="SECID0EABAI"><title>Natural history.</title><p>Larvae of <italic><tp:taxon-name><tp:taxon-name-part taxon-name-part-type="genus" reg="Neoapodemia">Neoapodemia</tp:taxon-name-part></tp:taxon-name></italic> Trujano-Ortega, gen. n. can be found feeding on plants of the <tp:taxon-name><tp:taxon-name-part taxon-name-part-type="family">Rosaceae</tp:taxon-name-part></tp:taxon-name> family, <italic><tp:taxon-name><tp:taxon-name-part taxon-name-part-type="genus" reg="Prunus">Prunus</tp:taxon-name-part> <tp:taxon-name-part taxon-name-part-type="species" reg="havardii">havardii</tp:taxon-name-part></tp:taxon-name></italic> (W. Wight) S.C. Mason, and the <tp:taxon-name><tp:taxon-name-part taxon-name-part-type="family">Rhamnaceae</tp:taxon-name-part></tp:taxon-name>, <italic><tp:taxon-name><tp:taxon-name-part taxon-name-part-type="genus" reg="Ceanothus">Ceanothus</tp:taxon-name-part> <tp:taxon-name-part taxon-name-part-type="species" reg="fendleri">fendleri</tp:taxon-name-part></tp:taxon-name></italic> A. Gray (<xref ref-type="bibr" rid="B50">Scott 1986</xref>, <xref ref-type="bibr" rid="B3">Brock and Kaufman 2006</xref>, <xref ref-type="bibr" rid="B55">Warren et al. 2017</xref>).</p></tp:treatment-sec><tp:treatment-sec><!--Section generated to contain objects referenced in tp:taxon-treatment.--><fig id="F2" position="float" orientation="portrait"><label>Figure 2.</label><caption><p>Left male palpus of <italic><tp:taxon-name><tp:taxon-name-part taxon-name-part-type="genus" reg="Apodemia">Apodemia</tp:taxon-name-part></tp:taxon-name></italic>, <italic><tp:taxon-name><tp:taxon-name-part taxon-name-part-type="genus" reg="Plesioarida">Plesioarida</tp:taxon-name-part></tp:taxon-name></italic>, and <italic><tp:taxon-name><tp:taxon-name-part taxon-name-part-type="genus" reg="Neoapodemia">Neoapodemia</tp:taxon-name-part></tp:taxon-name></italic>.</p></caption><graphic xmlns:xlink="http://www.w3.org/1999/xlink" xlink:href="zookeys-729-061-g002.jpg" position="float" orientation="portrait" xlink:type="simple" id="oo_179059.jpg"/></fig><fig id="F3" position="float" orientation="portrait"><label>Figure 3.</label><caption><p>Wing venation of <italic><tp:taxon-name><tp:taxon-name-part taxon-name-part-type="genus" reg="Apodemia">Apodemia</tp:taxon-name-part></tp:taxon-name></italic>, <italic><tp:taxon-name><tp:taxon-name-part taxon-name-part-type="genus" reg="Plesioarida">Plesioarida</tp:taxon-name-part></tp:taxon-name></italic>, and <italic><tp:taxon-name><tp:taxon-name-part taxon-name-part-type="genus" reg="Neoapodemia">Neoapodemia</tp:taxon-name-part></tp:taxon-name></italic>. Upper, forewing; lower, hind wing. Vein abbreviations (black lettering): <bold>Sc</bold> subcostal, <bold>R</bold> radial, <bold>M</bold> median, <bold>Cu</bold> cubital, <bold>A</bold> anal. Scale bars: 3 mm.</p></caption><graphic xmlns:xlink="http://www.w3.org/1999/xlink" xlink:href="zookeys-729-061-g003.jpg" position="float" orientation="portrait" xlink:type="simple" id="oo_179060.jpg"/></fig><fig id="F4" position="float" orientation="portrait"><label>Figure 4.</label><caption><p>Prothoracic legs of males of <italic><tp:taxon-name><tp:taxon-name-part taxon-name-part-type="genus" reg="Apodemia">Apodemia</tp:taxon-name-part></tp:taxon-name></italic>, <italic><tp:taxon-name><tp:taxon-name-part taxon-name-part-type="genus" reg="Plesioarida">Plesioarida</tp:taxon-name-part></tp:taxon-name></italic>, and <italic><tp:taxon-name><tp:taxon-name-part taxon-name-part-type="genus" reg="Neoapodemia">Neoapodemia</tp:taxon-name-part></tp:taxon-name></italic>.</p></caption><graphic xmlns:xlink="http://www.w3.org/1999/xlink" xlink:href="zookeys-729-061-g004.jpg" position="float" orientation="portrait" xlink:type="simple" id="oo_179061.jpg"/></fig><fig id="F5" position="float" orientation="portrait"><label>Figure 5.</label><caption><p>Male genitalia of <italic><tp:taxon-name><tp:taxon-name-part taxon-name-part-type="genus" reg="Apodemia">Apodemia</tp:taxon-name-part></tp:taxon-name></italic>, <italic><tp:taxon-name><tp:taxon-name-part taxon-name-part-type="genus" reg="Plesioarida">Plesioarida</tp:taxon-name-part></tp:taxon-name></italic>, and <italic><tp:taxon-name><tp:taxon-name-part taxon-name-part-type="genus" reg="Neoapodemia">Neoapodemia</tp:taxon-name-part></tp:taxon-name>.</italic> <bold>A</bold> lateral view <bold>B</bold> ventral view <bold>C</bold> dorsal view <bold>D</bold> aedeagus <bold>E</bold> cornuti.</p></caption><graphic xmlns:xlink="http://www.w3.org/1999/xlink" xlink:href="zookeys-729-061-g005.jpg" position="float" orientation="portrait" xlink:type="simple" id="oo_179062.jpg"/></fig><fig id="F6" position="float" orientation="portrait"><label>Figure 6.</label><caption><p>Wing color patterns of <italic><tp:taxon-name><tp:taxon-name-part taxon-name-part-type="genus" reg="Apodemia">Apodemia</tp:taxon-name-part></tp:taxon-name></italic>, <italic><tp:taxon-name><tp:taxon-name-part taxon-name-part-type="genus" reg="Plesioarida">Plesioarida</tp:taxon-name-part></tp:taxon-name></italic> and <italic><tp:taxon-name><tp:taxon-name-part taxon-name-part-type="genus" reg="Neoapodemia">Neoapodemia</tp:taxon-name-part></tp:taxon-name></italic> <bold>A</bold> <italic><tp:taxon-name><tp:taxon-name-part taxon-name-part-type="genus" reg="Neoapodemia">Neoapodemia</tp:taxon-name-part> <tp:taxon-name-part taxon-name-part-type="species" reg="chisosensis">chisosensis</tp:taxon-name-part></tp:taxon-name></italic> comb. n. <bold>B</bold> <italic><tp:taxon-name><tp:taxon-name-part taxon-name-part-type="genus" reg="Neoapodemia">Neoapodemia</tp:taxon-name-part> <tp:taxon-name-part taxon-name-part-type="species" reg="nais">nais</tp:taxon-name-part></tp:taxon-name></italic> comb. n. <bold>C</bold> <italic><tp:taxon-name><tp:taxon-name-part taxon-name-part-type="genus" reg="Plesioarida">Plesioarida</tp:taxon-name-part> <tp:taxon-name-part taxon-name-part-type="species" reg="murphyi">murphyi</tp:taxon-name-part></tp:taxon-name></italic> comb. n. <bold>D</bold> <italic><tp:taxon-name><tp:taxon-name-part taxon-name-part-type="genus" reg="Plesioarida">Plesioarida</tp:taxon-name-part> <tp:taxon-name-part taxon-name-part-type="species" reg="hepburni">h.</tp:taxon-name-part> <tp:taxon-name-part taxon-name-part-type="subspecies" reg="hepburni">hepburni</tp:taxon-name-part></tp:taxon-name></italic> comb. n. <bold>E</bold> <italic><tp:taxon-name><tp:taxon-name-part taxon-name-part-type="genus" reg="Plesioarida">Plesioarida</tp:taxon-name-part> <tp:taxon-name-part taxon-name-part-type="species" reg="hypoglauca">h.</tp:taxon-name-part> <tp:taxon-name-part taxon-name-part-type="subspecies" reg="hypoglauca">hypoglauca</tp:taxon-name-part></tp:taxon-name></italic> comb. n. <bold>F</bold> <italic><tp:taxon-name><tp:taxon-name-part taxon-name-part-type="genus" reg="Plesioarida">Plesioarida</tp:taxon-name-part> <tp:taxon-name-part taxon-name-part-type="species" reg="palmerii">p.</tp:taxon-name-part> <tp:taxon-name-part taxon-name-part-type="subspecies" reg="palmerii">palmerii</tp:taxon-name-part></tp:taxon-name></italic> comb. n. <bold>G</bold> <italic><tp:taxon-name><tp:taxon-name-part taxon-name-part-type="genus" reg="Plesioarida">Plesioarida</tp:taxon-name-part> <tp:taxon-name-part taxon-name-part-type="species" reg="walkeri">walkeri</tp:taxon-name-part></tp:taxon-name></italic> comb. n. <bold>H</bold> <italic><tp:taxon-name><tp:taxon-name-part taxon-name-part-type="genus" reg="Apodemia">Apodemia</tp:taxon-name-part> <tp:taxon-name-part taxon-name-part-type="species" reg="mormo">m.</tp:taxon-name-part> <tp:taxon-name-part taxon-name-part-type="subspecies" reg="mormo">mormo</tp:taxon-name-part></tp:taxon-name></italic> <bold>I</bold> <italic><tp:taxon-name><tp:taxon-name-part taxon-name-part-type="genus" reg="Apodemia">Apodemia</tp:taxon-name-part> <tp:taxon-name-part taxon-name-part-type="species" reg="duryi">duryi</tp:taxon-name-part></tp:taxon-name></italic> <bold>J</bold> <italic><tp:taxon-name><tp:taxon-name-part taxon-name-part-type="genus" reg="Apodemia">Apodemia</tp:taxon-name-part> <tp:taxon-name-part taxon-name-part-type="species" reg="mejicanus">mejicanus</tp:taxon-name-part></tp:taxon-name></italic> <bold>K</bold> <italic><tp:taxon-name><tp:taxon-name-part taxon-name-part-type="genus" reg="Apodemia">Apodemia</tp:taxon-name-part> <tp:taxon-name-part taxon-name-part-type="species" reg="multiplaga">multiplaga</tp:taxon-name-part></tp:taxon-name></italic> <bold>L</bold> <italic><tp:taxon-name><tp:taxon-name-part taxon-name-part-type="genus" reg="Apodemia">Apodemia</tp:taxon-name-part> <tp:taxon-name-part taxon-name-part-type="species" reg="virgulti">virgulti</tp:taxon-name-part></tp:taxon-name></italic>. Scale bars: 5 mm. Additional data of the specimens in the photos are shown in Suppl. material <xref ref-type="supplementary-material" rid="S6">6</xref>.</p></caption><graphic xmlns:xlink="http://www.w3.org/1999/xlink" xlink:href="zookeys-729-061-g006.jpg" position="float" orientation="portrait" xlink:type="simple" id="oo_179063.jpg"/></fig><supplementary-material xmlns:xlink="http://www.w3.org/1999/xlink" id="S6" position="float" orientation="portrait" xlink:type="simple"><label>Supplementary material 6</label><caption><p>Data of the photographs shown in the Figure <xref ref-type="fig" rid="F6">6</xref></p></caption><p>Data type: MS Word file.</p><p>Explanation note: Location data and credits for the images.</p><media xlink:href="zookeys-729-061-s006.docx" mimetype="application" mime-subtype="vnd.openxmlformats-officedocument.wordprocessingml.document" position="float" orientation="portrait" xlink:type="simple" id="oo_179070.docx"/><permissions><license license-type="creative-commons-attribution" xlink:href="http://creativecommons.org/licenses/by/4.0/" xlink:type="simple"><license-p>This is an open access article distributed under the terms of the Creative Commons Attribution License (CC BY 4.0), which permits unrestricted use, distribution, and reproduction in any medium, provided the original author and source are credited.</license-p></license></permissions><attrib specific-use="authors">Marysol Trujano-Ortega, Uri Omar García-Vázquez, Curtis J. Callaghan, Omar Ávalos-Hernández, Moisés Armando Luis-Martínez, Jorge Enrique Llorente-Bousquets</attrib></supplementary-material><table-wrap id="T2" position="float" orientation="portrait"><label>Table 2.</label><caption><p>Comparison of selected morphological characters for the <italic><tp:taxon-name><tp:taxon-name-part taxon-name-part-type="genus" reg="Apodemia">Apodemia</tp:taxon-name-part></tp:taxon-name></italic>, <italic><tp:taxon-name><tp:taxon-name-part taxon-name-part-type="genus" reg="Plesioarida">Plesioarida</tp:taxon-name-part></tp:taxon-name></italic>, and <italic><tp:taxon-name><tp:taxon-name-part taxon-name-part-type="genus" reg="Neoapodemia">Neoapodemia</tp:taxon-name-part></tp:taxon-name></italic>.</p></caption><table id="TID0EODAE" rules="all"><tbody><tr><th rowspan="1" colspan="1">Character</th><th rowspan="1" colspan="1">
                  <italic><tp:taxon-name><tp:taxon-name-part taxon-name-part-type="genus" reg="Apodemia">Apodemia</tp:taxon-name-part></tp:taxon-name></italic>
                </th><th rowspan="1" colspan="1">
                  <italic><tp:taxon-name><tp:taxon-name-part taxon-name-part-type="genus" reg="Neoapodemia">Neoapodemia</tp:taxon-name-part></tp:taxon-name></italic> gen. n.</th><th rowspan="1" colspan="1">
                  <italic><tp:taxon-name><tp:taxon-name-part taxon-name-part-type="genus" reg="Plesioarida">Plesioarida</tp:taxon-name-part></tp:taxon-name></italic> gen. n.</th></tr><tr><td rowspan="1" colspan="4">
                  <bold>Labial palpus</bold>
                </td></tr><tr><td rowspan="1" colspan="1">Length of the first segment</td><td rowspan="1" colspan="1">Longer than the third segment</td><td rowspan="1" colspan="1">As long or longer than the third segment</td><td rowspan="1" colspan="1">As long or longer than the third segment</td></tr><tr><td rowspan="1" colspan="1">Length of the second segment</td><td rowspan="1" colspan="1">More than 2.5 the length of the first segment</td><td rowspan="1" colspan="1">Twice the length of the first segment</td><td rowspan="1" colspan="1">From 2 to 2.5 the length of the first segment</td></tr><tr><td rowspan="1" colspan="4">
                  <bold>Anterior wing</bold>
                </td></tr><tr><td rowspan="1" colspan="1">Vein Sc+R1 originates</td><td rowspan="1" colspan="1">in the second third of the discal cell<sup>†</sup></td><td rowspan="1" colspan="1">in the last third of the discal cell</td><td rowspan="1" colspan="1">in the last third of the discal cell</td></tr><tr><td rowspan="1" colspan="4">
                  <bold>Prothoracic legs</bold>
                </td></tr><tr><td rowspan="1" colspan="1">Trochanter-coxa joint</td><td rowspan="1" colspan="1">Beyond half of the coxa</td><td rowspan="1" colspan="1">Beyond half of the coxa</td><td rowspan="1" colspan="1">At the middle of the coxa</td></tr><tr><td rowspan="1" colspan="1">Number of tarsomeres</td><td rowspan="1" colspan="1">Three tarsomeres</td><td rowspan="1" colspan="1">Three tarsomeres</td><td rowspan="1" colspan="1">Two tarsomeres <sup>‡</sup></td></tr><tr><td rowspan="1" colspan="1">Shape of the last tarsomere</td><td rowspan="1" colspan="1">Conic</td><td rowspan="1" colspan="1">Wide at the base, elongated and tapering toward the apex, with blunt end</td><td rowspan="1" colspan="1">Wide at the middle, oval-shaped, elongated, pointy at the end</td></tr><tr><td rowspan="1" colspan="1">Femur + trochanter length</td><td rowspan="1" colspan="1">Less than 3/4 the length of the tibia</td><td rowspan="1" colspan="1">More than 3/4 the length of the tibia</td><td rowspan="1" colspan="1">Less than 3/4 the length of the tibia</td></tr><tr><td rowspan="1" colspan="1">Tibia</td><td rowspan="1" colspan="1">Wider than the tarsus</td><td rowspan="1" colspan="1">Wider than the tarsus</td><td rowspan="1" colspan="1">As wide as the tarsus</td></tr><tr><td rowspan="1" colspan="4">
                  <bold>Male genitalia (lateral view)</bold>
                </td></tr><tr><td rowspan="1" colspan="1">Posterior margin of the uncus</td><td rowspan="1" colspan="1">Blunt</td><td rowspan="1" colspan="1">Blunt with a middle groove</td><td rowspan="1" colspan="1">Rounded</td></tr><tr><td rowspan="1" colspan="1">Tegumen</td><td rowspan="1" colspan="1">Wide</td><td rowspan="1" colspan="1">Wide</td><td rowspan="1" colspan="1">Narrow</td></tr><tr><td rowspan="1" colspan="1">Tegumen margins</td><td rowspan="1" colspan="1">Dorsal margin longer than anterior margin</td><td rowspan="1" colspan="1">Dorsal margin longer than anterior margin</td><td rowspan="1" colspan="1">Dorsal margin shorter than anterior margin</td></tr><tr><td rowspan="1" colspan="1">Posterior projection of the mid region of the vinculum hump-shaped</td><td rowspan="1" colspan="1">Evident, sclerotized</td><td rowspan="1" colspan="1">Evident, sclerotized</td><td rowspan="1" colspan="1">Less evident, slightly sclerotized</td></tr><tr><td rowspan="1" colspan="1">Length of the dorsal process of the valve</td><td rowspan="1" colspan="1">As long or shorter than the posterior margin of the uncus<sup>§</sup></td><td rowspan="1" colspan="1">Shorter than the posterior margin of the uncus</td><td rowspan="1" colspan="1">Beyond the posterior margin of the uncus</td></tr><tr><td rowspan="1" colspan="1">Cornuti</td><td rowspan="1" colspan="1">Simple plate, long, strongly sclerotized</td><td rowspan="1" colspan="1">Multiple long spines, wide and sclerotized, jointed at the base (crest like), and flatten laterally</td><td rowspan="1" colspan="1">Multiple long spines, wide and sclerotized, in separated bulbs</td></tr><tr><td rowspan="1" colspan="4">
                  <bold>Host plant</bold>
                </td></tr><tr><td rowspan="1" colspan="1"/><td rowspan="1" colspan="1">
                  <italic><tp:taxon-name><tp:taxon-name-part taxon-name-part-type="genus" reg="Eriogonum">Eriogonum</tp:taxon-name-part></tp:taxon-name></italic> spp. (<tp:taxon-name><tp:taxon-name-part taxon-name-part-type="family">Polygonaceae</tp:taxon-name-part></tp:taxon-name>) and <italic><tp:taxon-name><tp:taxon-name-part taxon-name-part-type="genus" reg="Krameria">Krameria</tp:taxon-name-part> <tp:taxon-name-part taxon-name-part-type="species" reg="glandulosa">glandulosa</tp:taxon-name-part></tp:taxon-name></italic> (<tp:taxon-name><tp:taxon-name-part taxon-name-part-type="family">Krameriaceae</tp:taxon-name-part></tp:taxon-name>)</td><td rowspan="1" colspan="1">
                  <italic><tp:taxon-name><tp:taxon-name-part taxon-name-part-type="genus" reg="Ceanothus">Ceanothus</tp:taxon-name-part> <tp:taxon-name-part taxon-name-part-type="species" reg="fendleri">fendleri</tp:taxon-name-part></tp:taxon-name></italic> (<tp:taxon-name><tp:taxon-name-part taxon-name-part-type="family">Rhamnaceae</tp:taxon-name-part></tp:taxon-name>)</td><td rowspan="1" colspan="1">
                  <italic><tp:taxon-name><tp:taxon-name-part taxon-name-part-type="genus" reg="Prosopis">Prosopis</tp:taxon-name-part></tp:taxon-name></italic> spp. and <italic><tp:taxon-name><tp:taxon-name-part taxon-name-part-type="genus" reg="Acacia">Acacia</tp:taxon-name-part></tp:taxon-name></italic> spp. (<tp:taxon-name><tp:taxon-name-part taxon-name-part-type="family">Fabaceae</tp:taxon-name-part></tp:taxon-name>)</td></tr><tr><td rowspan="1" colspan="4">
                  <bold>Habitat</bold>
                </td></tr><tr><td rowspan="1" colspan="1"/><td rowspan="1" colspan="1">Xerophile shrubland and Deciduous tropical forest</td><td rowspan="1" colspan="1">Coniferous forest</td><td rowspan="1" colspan="1">Xerophile shrubland, Deciduous tropical forest, and Evergreen tropical forest</td></tr></tbody></table><table-wrap-foot><fn><p>
                <sup>†</sup> Except in <italic><tp:taxon-name><tp:taxon-name-part taxon-name-part-type="genus" reg="Apodemia">A.</tp:taxon-name-part> <tp:taxon-name-part taxon-name-part-type="species" reg="multiplaga">multiplaga</tp:taxon-name-part></tp:taxon-name></italic>; <sup>‡</sup> Except in <italic><tp:taxon-name><tp:taxon-name-part taxon-name-part-type="genus" reg="Plesioarida">P.</tp:taxon-name-part> <tp:taxon-name-part taxon-name-part-type="species" reg="hypoglauca">h.</tp:taxon-name-part> <tp:taxon-name-part taxon-name-part-type="subspecies" reg="hypoglauca">hypoglauca</tp:taxon-name-part></tp:taxon-name></italic>; <sup>§</sup> Except in <italic><tp:taxon-name><tp:taxon-name-part taxon-name-part-type="genus" reg="Apodemia">A.</tp:taxon-name-part> <tp:taxon-name-part taxon-name-part-type="species" reg="multiplaga">multiplaga</tp:taxon-name-part></tp:taxon-name></italic>.</p></fn></table-wrap-foot></table-wrap></tp:treatment-sec><ref-list><ref id="B50"><mixed-citation xmlns:xlink="http://www.w3.org/1999/xlink" xlink:type="simple">
          <person-group><name name-style="western"><surname>Scott</surname><given-names>JA</given-names></name></person-group> (<year>1986</year>) <source>The Butterflies of North America, a natural history and field guide.</source> <publisher-name>Stanford University Press</publisher-name>, <publisher-loc>California</publisher-loc>, <size units="page">583 pp</size>.</mixed-citation></ref><ref id="B3"><mixed-citation xmlns:xlink="http://www.w3.org/1999/xlink" xlink:type="simple">
          <person-group><name name-style="western"><surname>Brock</surname><given-names>J</given-names></name><name name-style="western"><surname>Kaufman</surname><given-names>K</given-names></name></person-group> (<year>2006</year>) <source>Butterflies of North America.</source> <publisher-name>Houghton Mifflin</publisher-name>, <publisher-loc>Singapore</publisher-loc>, <size units="page">392 pp</size>.</mixed-citation></ref><ref id="B55"><mixed-citation xmlns:xlink="http://www.w3.org/1999/xlink" xlink:type="simple">
          <person-group><name name-style="western"><surname>Warren</surname><given-names>AD</given-names></name><name name-style="western"><surname>Davis</surname><given-names>KJ</given-names></name><name name-style="western"><surname>Grishin</surname><given-names>NV</given-names></name><name name-style="western"><surname>Pelham</surname><given-names>JP</given-names></name><name name-style="western"><surname>Stangeland</surname><given-names>EM</given-names></name></person-group> (<year>2017</year>) Interactive Listing of American Butterflies. <ext-link xlink:type="simple" ext-link-type="uri" xlink:href="http://www.butterfliesofamerica.com/">http://www.butterfliesofamerica.com/</ext-link></mixed-citation></ref></ref-list></tp:taxon-treatment>
